# Supplementary material for: Pyrroloquinoline quinone drives ATP synthesis in vitro and in vivo and provides retinal ganglion cell neuroprotection
Source: Acta Neuropathol Commun. 2023 Sep 8;11:146. doi: 10.1186/s40478-023-01642-6 (PMC10486004; doi:10.1186/s40478-023-01642-6)
Supplement: Supplementary file 1 — Additional file 1: Dataset 1. Raw mass spectrometry data (area under the curve), weight normalized results, comparisons, and pathway analysis. [file 40478_2023_1642_MOESM1_ESM.xlsx]

## Sheet: Raw data
ID	Sample category	Sample ID	Replicate	Organism	sample type	sample weight (mg)	sampling date	treatment	age (mo)	gender	Run order
Compound Name		Metadata										L-proline-13C5 [M+H]+	L-Glutamic acid-13C5-15N [M+H]+	Phenylalanine-13C9 [M+H]+	Cholic Acid-2,2,4,4-D4 [M+NH4]+	beta-Alanine	D-Alanine	gamma-Aminobutyric acid	Cytosine	Creatinine	L-Proline	Fumaric acid_alt	Guanidoacetic acid	Betaine	Niacinamide	Taurine	Pyroglutamic acid	L-Pipecolic acid	Creatine	L-Leucine	L-Isoleucine	Malic acid	Adenine	Hypoxanthine	Trigonelline	1-Methylnicotinamide	4-Guanidinobutanoic acid	4-Trimethylammoniobutanoic acid	L-Glutamine	L-Methionine	Guanine	L-Carnitine	L-Phenylalanine	L-Arginine	Citrulline	L-Tyrosine	L-Acetylcarnitine	D-Tryptophan	Carnosine
Formula												[13C]5 H9 N O2	[13C]5 H9 [15N] O4	[13C]9 H11 N O2	C24 H39 D4 N O5	C3 H7 N O2	C3 H7 N O2	C4 H9 N O2	C4 H5 N3 O	C4 H7 N3 O	C5 H9 N O2	C4 H4 O4	C3 H7 N3 O2	C5 H11 N O2	C6 H6 N2 O	C2 H7 N O3 S	C5 H7 N O3	C6 H11 N O2	C4 H9 N3 O2	C6 H13 N O2	C6 H13 N O2	C4 H6 O5	C5 H5 N5	C5 H4 N4 O	C7 H7 N O2	C7 H9 N2 O	C5 H11 N3 O2	C7 H15 N O2	C5 H10 N2 O3	C5 H11 N O2 S	C5 H5 N5 O	C7 H15 N O3	C9 H11 N O2	C6 H14 N4 O2	C6 H13 N3 O3	C9 H11 N O3	C9 H17 N O4	C11 H12 N2 O2	C9 H14 N4 O3
Mass												120.08	153.067	174.109	429.339	89.0477	89.0479	103.064	111.043	113.059	115.063	116.011	117.054	117.079	122.048	125.015	129.043	129.079	131.07	131.095	131.095	134.023	135.055	136.039	137.048	137.071	145.085	145.11	146.069	149.051	151.05	161.106	165.079	174.112	175.096	181.074	203.116	204.09	226.107
RT												1.81	5.09	1.09	0.61	3.25	2.68	3.42	0.96	0.8	1.8	5.24	3.09	1.41	0.55	2.71	1.44	1.64	2.69	1.15	1.25	7.1	0.68	0.79	1.5	1.65	3.1	3.5	3.35	1.46	1.15	2.56	1.09	7.26	4.12	2.01	1.54	1.32	5
Incl												Y	Y	Y	Y	Y	Y	Y	Y	Y	Y	Y	YON	Y	Y	Y	YR	YR	Y	Y	Y	YR	Y	Y	Y	Y	Y	Y	Y	Y	Y	Y	Y	Y	Y	Y	Y	Y	Y
RSD Samples R												3.93463	4.49412	5.74793	11.9279
RSD Samples ON												2.03216	3.48726	3.67575	7.53926
HMDB																HMDB0000056	HMDB0001310	HMDB0000112	HMDB0000630	HMDB0000562	HMDB0000162	HMDB0000134	HMDB0000128	HMDB0000043	HMDB0001406	HMDB0000251	HMDB0000267	HMDB0000716	HMDB0000064	HMDB0000687	HMDB0000172	HMDB0000156	HMDB0000034	HMDB0000157	HMDB0000875		HMDB0003464	HMDB0001161	HMDB0000641	HMDB0000696	HMDB0000132	HMDB0000062	HMDB0000159	HMDB0000517	HMDB0000904	HMDB0000158	HMDB0000201	HMDB0013609	HMDB0000033
KEGG																C00099	C00133	C00334	C00380	C00791	C00148	C00122	C00581	C00719	C00153	C00245	C01879	C00408	C00300	C00123	C00407	C00149	C00147	C00262	C01004		C01035	C01181	C00064	C00073	C00242	C00318	C00079	C00062	C00327	C00082	C02571	C00525	C00386
METLIN																36	58035	279	283	8	29	3242	5163	287	1497	31	63632	5684	7	24	5193		85	83	273		4155	6043	5614	5664	315	52	28	13	16	34	956	65364	38
PUBCHEM																239	71080	119	597	588	145742	444972	763	247	936	1123	7405	439227	586	6106	6306	222656	190	790	5570		500	725	5961	6137	764	10917	6140	6322	9750	6057	7045767	9060	439224
CAS metabolite																107-95-9	338-69-2	56-12-2	71-30-7	60-27-5	147-85-3	110-17-8	352-97-6	107-43-7	98-92-0	107-35-7	98-79-3	3105-95-1	57-00-1	61-90-5	73-32-5	97-67-6	73-24-5	68-94-0	535-83-1		463-00-3	407-64-7	56-85-9	63-68-3	73-40-5	541-15-1	63-91-2	74-79-3	372-75-8	60-18-4	3040-38-8	153-94-6	305-84-0
Polarity												POS	POS	POS	POS	POS	POS	POS	POS	POS	POS	POS	POS	POS	POS	POS	POS	POS	POS	POS	POS	POS	POS	POS	POS	POS	POS	POS	POS	POS	POS	POS	POS	POS	POS	POS	POS	POS	POS
Target list												IS	IS	IS	IS	HILIC	HILIC	HILIC	HILIC	HILIC	HILIC	HILIC	HILIC	HILIC	HILIC	HILIC	HILIC	HILIC	HILIC	HILIC	HILIC	HILIC	HILIC	HILIC	HILIC	HILIC	HILIC	HILIC	HILIC	HILIC	HILIC	HILIC	HILIC	HILIC	HILIC	HILIC	HILIC	HILIC	HILIC
1	Sample	1RE V	1	Mus musculus	Retina	3.6	2022-06-29	Vehicle	2.5	M	14	2.79282e+07	1.99489e+06	4.86398e+06	318387	98565.8	1.14405e+06	9.16836e+06	13933.9	187100	1.66321e+06	346155		7.58076e+06	28316.4	4.59053e+06	39564.4	135564	2.45011e+07	427657	373391	23792.3	160685	139921	2.09085e+06	72719.1	282497	647390	1.37457e+06	181518	244041	3.60365e+07	273450	3.22748e+06	239447	114040	3.26671e+07	60892.2	43253.2
2	Sample	1LE V	2	Mus musculus	Retina	3.3	2022-06-29	Vehicle	2.5	M	19	2.86452e+07	2.08994e+06	5.04228e+06	383963	95430.5	1.15585e+06	9.53045e+06	17397.7	262805	1.73357e+06	366266		7.77329e+06	47408.6	4.59996e+06	59511.7	133034	2.49787e+07	558418	458554	24148.4	219361	307059	2.1381e+06	77858.7	288964	639222	1.37897e+06	212848	285926	3.69854e+07	351460	3.56011e+06	268356	133436	3.54711e+07	71757.8	43055.2
3	Sample	2RE V	3	Mus musculus	Retina	3.2	2022-06-29	Vehicle	2.5	M	23	2.65643e+07	1.90316e+06	4.4601e+06	280860	118406	1.14862e+06	1.04834e+07	22180.7	215958	1.84225e+06	392821		5.98273e+06	39346.4	4.77723e+06	72844.4	142887	2.43825e+07	529413	451575	35098	244276	303524	1.90412e+06	50705.3	316441	714269	1.59467e+06	190113	365557	3.76984e+07	329368	3.42e+06	230910	117691	3.71216e+07	73488.9	48711.9
4	Sample	2LE V	4	Mus musculus	Retina	3.6	2022-06-29	Vehicle	2.5	M	7	2.5856e+07	1.98819e+06	4.36429e+06	301977	113076	1.15209e+06	1.00732e+07	11285.2	153364	1.69041e+06	408401		4.76302e+06	31125.8	4.89872e+06	60158.4	154233	2.40174e+07	392690	354266	33966	162996	131879	1.7254e+06	44461.9	333454	731235	1.56002e+06	190205	181407	3.79524e+07	271612	3.31884e+06	277729	125776	3.22488e+07	91130.9	52572.1
5	Sample	3RE V	5	Mus musculus	Retina	2.4	2022-06-29	Vehicle	2.5	M	11	2.89491e+07	2.15859e+06	4.96955e+06	302785	121570	1.19137e+06	1.05845e+07	13702.2	172461	2.00254e+06	439388		6.77592e+06	35811.8	4.97689e+06	63765.4	167365	2.44523e+07	443798	412851	47103.6	165152	148805	2.17521e+06	53990.5	335625	781309	1.52548e+06	244700	232228	4.22269e+07	316070	3.30988e+06	263458	145351	3.83612e+07	81570.8	55139.9
6	Sample	3LE V	6	Mus musculus	Retina	3.5	2022-06-29	Vehicle	2.5	M	4	2.7134e+07	1.90757e+06	4.52492e+06	324223	94035.5	1.13567e+06	9.90371e+06	15096.7	185350	1.82788e+06	336221		6.23702e+06	56925.6	4.68231e+06	69541.1	130340	2.38595e+07	460410	422757	55211.4	239725	298841	1.90793e+06	49154.7	256233	655073	1.10476e+06	204828	270660	3.94573e+07	300512	2.67987e+06	240972	126150	3.49795e+07	69188.6	28717.2
7	Sample	4RE V	7	Mus musculus	Retina	3.3	2022-06-29	Vehicle	2.5	M	6	3.03801e+07	2.29008e+06	5.23921e+06	372065	117560	1.18896e+06	1.04417e+07	13503.8	208414	1.79223e+06	430735		7.27985e+06	52231.3	5.09615e+06	65020.1	158049	2.53821e+07	498560	427175	71883.4	315569	318655	2.10406e+06	73906.8	322256	718183	1.31457e+06	173437	502362	3.7289e+07	296271	3.16334e+06	227229	97837.5	3.43707e+07	55838.8	43229.2
8	Sample	4LE V	8	Mus musculus	Retina	3.3	2022-06-29	Vehicle	2.5	M	9	2.77248e+07	2.05559e+06	4.626e+06	289619	137246	1.19743e+06	1.10164e+07	15892.9	173187	1.88886e+06	417452		6.34589e+06	49943.3	5.03317e+06	61309.6	167497	2.50793e+07	664321	544947	81010.7	253146	337263	1.89688e+06	73577.4	332487	734289	1.75641e+06	239406	398624	3.77538e+07	388375	3.46349e+06	237756	131333	3.28536e+07	75662.5	44881.1
9	Sample	5RE V	9	Mus musculus	Retina	2.6	2022-06-29	Vehicle	2.5	M	22	2.63894e+07	1.92511e+06	4.44371e+06	341624	129354	1.18101e+06	1.02922e+07	13626.8	245403	1.48661e+06	297413		4.8428e+06	83086.9	4.59855e+06	81447.1	142873	2.48312e+07	536609	450451	64508.7	409267	531008	1.51468e+06	45866.6	294523	653280	1.30358e+06	129498	550344	3.51903e+07	345401	3.24625e+06	157612	84556.3	3.57587e+07	83006.6	39023.4
10	Sample	5LE V	10	Mus musculus	Retina	3.1	2022-06-29	Vehicle	2.5	M	17	2.71851e+07	1.91691e+06	4.54566e+06	309295	136208	1.18483e+06	1.08298e+07	12909.9	248674	1.73852e+06	400915		5.6625e+06	86482.3	4.97985e+06	86477.7	182348	2.47558e+07	561392	440040	83211.3	433573	477666	1.6655e+06	56168.8	334187	767756	1.42873e+06	142950	564794	3.68771e+07	374826	3.55911e+06	225996	93999.9	3.74349e+07	95484.1	49494
11	Sample	1RE P	1	Mus musculus	Retina	2.6	2022-06-29	PQQ	2.5	M	8	2.71891e+07	2.07765e+06	4.50634e+06	277535	129199	1.17117e+06	9.99941e+06	8473.65	168454	1.89189e+06	416910		6.26603e+06	50354.4	5.12861e+06	62692.3	154432	2.45333e+07	394198	349626	95957.1	242289	318679	1.93721e+06	73251	336468	707222	1.5771e+06	192133	360063	3.93387e+07	283240	3.07302e+06	205104	135168	3.23862e+07	58709.3	49944.5
12	Sample	1LE P	2	Mus musculus	Retina	3.6	2022-06-29	PQQ	2.5	M	5	2.82389e+07	2.10025e+06	4.75343e+06	322019	145624	1.21527e+06	1.10118e+07	14183.5	216935	2.09016e+06	440284		7.47451e+06	63456.1	5.20523e+06	74889.9	169115	2.6172e+07	565177	490156	105739	312296	453224	2.16159e+06	93632.4	401391	726352	1.74541e+06	223223	472045	4.13822e+07	374348	3.30279e+06	236096	161509	3.68717e+07	59737.8	53138.9
13	Sample	2RE P	3	Mus musculus	Retina	3.1	2022-06-29	PQQ	2.5	M	15	2.6703e+07	2.03349e+06	4.461e+06	298290	138952	1.20146e+06	1.0638e+07	18279.2	249879	1.87109e+06	409304		6.03834e+06	59490.1	5.02152e+06	67251.5	133377	2.50187e+07	589516	508728	98918.7	289681	512399	1.91857e+06	55790.8	338570	740780	1.64217e+06	200639	402152	3.83883e+07	399754	3.39219e+06	229396	129340	3.87468e+07	77171.3	77483.2
14	Sample	2LE P	4	Mus musculus	Retina	3.8	2022-06-29	PQQ	2.5	M	21	2.63811e+07	2.01652e+06	4.26155e+06	256747	135171	1.14849e+06	1.02871e+07	11025.5	194321	1.88375e+06	448562		6.06796e+06	54087.9	4.9411e+06	76958.2	143070	2.39663e+07	468900	405123	108321	264105	363607	2.06117e+06	55547.4	341005	726501	1.46705e+06	171950	344947	3.934e+07	318061	3.32837e+06	277417	124657	3.78199e+07	79050.7	51325.2
15	Sample	3RE P	5	Mus musculus	Retina	3.5	2022-06-29	PQQ	2.5	M	13	2.75618e+07	2.08346e+06	4.64321e+06	300958	116890	1.14512e+06	9.5976e+06	12276.8	245852	1.68673e+06	419745		7.05348e+06	71756.9	4.83026e+06	58863.8	144720	2.41014e+07	392467	308686	97459.6	392923	473039	1.93631e+06	80642.3	313629	636479	1.25563e+06	170818	592948	3.91896e+07	288883	2.88344e+06	200355	108608	3.30577e+07	50087	42245.2
16	Sample	3LE P	6	Mus musculus	Retina	3.2	2022-06-29	PQQ	2.5	M	18	2.77117e+07	2.07166e+06	4.75858e+06	373533	117325	1.15345e+06	9.95622e+06	18412.2	338399	1.58115e+06	358169		6.95682e+06	126831	4.67401e+06	71869.8	123585	2.40079e+07	481236	371282	90792.6	603485	675892	1.8757e+06	83986.7	301692	596996	1.09191e+06	160915	911395	3.78316e+07	336768	3.00461e+06	172068	108119	3.49714e+07	48635.5	38585.6
17	Sample	4RE P	7	Mus musculus	Retina	3.6	2022-06-29	PQQ	2.5	M	12	2.63262e+07	1.99617e+06	4.32006e+06	273431	138828	1.16509e+06	9.92988e+06	14292	322878	1.73092e+06	452253		6.22407e+06	81867.5	5.01371e+06	70999	160930	2.53995e+07	436912	376574	107807	381983	463509	2.13431e+06	108294	399679	711565	1.68062e+06	142483	526810	3.93315e+07	300184	3.37665e+06	282780	81965.9	3.34717e+07	63308.8	56047.8
18	Sample	4LE P	8	Mus musculus	Retina	3.4	2022-06-29	PQQ	2.5	M	16	2.65802e+07	2.04557e+06	4.30408e+06	277076	132032	1.14636e+06	1.0205e+07	12791.9	310713	1.71672e+06	422197		6.10095e+06	76615.2	4.91737e+06	76349	144859	2.44992e+07	485692	410838	106879	404872	474026	2.07612e+06	103602	358265	709250	1.42589e+06	142014	560782	3.777e+07	326693	3.4833e+06	305479	82350.2	3.57917e+07	68564.6	57137.8
19	Sample	5RE P	9	Mus musculus	Retina	3.3	2022-06-29	PQQ	2.5	M	10	2.72523e+07	2.04532e+06	4.45124e+06	255323	124307	1.17262e+06	1.04487e+07	11305.6	211980	1.85952e+06	441482		6.11528e+06	78980.8	4.97296e+06	81569.4	185507	2.45568e+07	519451	385543	111742	422431	499515	1.91429e+06	87222.6	334988	674924	1.43272e+06	148698	627127	3.95459e+07	333136	3.08406e+06	266121	109902	3.7377e+07	61312.7	57288
20	Sample	5LE P	10	Mus musculus	Retina	3.4	2022-06-29	PQQ	2.5	M	20	2.67866e+07	2.02561e+06	4.43554e+06	302509	119113	1.13907e+06	1.03774e+07	13825.5	282084	1.76688e+06	426676		6.02305e+06	94118.5	4.81567e+06	78452.4	165941	2.38201e+07	605223	456485	101293	501386	583812	1.86408e+06	84370.4	320586	625453	1.28681e+06	143325	724643	3.86959e+07	346701	3.16001e+06	235612	104115	3.65691e+07	62526.5	48301.9
21	Sample	1RO V	1	Mus musculus	Optic nerve	-	2022-06-29	Vehicle	2.5	M	26	2.83872e+07	2.08299e+06	4.69714e+06	627720	32468	741619	610497	6222.53	186340	173909	18117.7	28399.3	2.40069e+06	140522	445819			1.66759e+07	82020.3	65833.1		183917	821268	311755	19545.6	157245	174465	1.29427e+06	35127.3	46520.9	8.93143e+06	74623.7	618501	32293.1	22500.1	7.14383e+06	12922.4	80626.1
22	Sample	1LO V	2	Mus musculus	Optic nerve	-	2022-06-29	Vehicle	2.5	M	25	2.92481e+07	2.20748e+06	5.09151e+06	607672	37606.2	755819	813775	12593.1	183469	175289	25821.6	29576.5	2.8685e+06	141744	472328			1.7259e+07	82167.9	62014.9		182872	831078	388699	23398.3	165204	199485	1.33561e+06	39557.7	50031.9	9.9974e+06	71815.9	706946	30488.2	23379.7	7.98925e+06	12041	105965
23	Sample	2RO V	3	Mus musculus	Optic nerve	-	2022-06-29	Vehicle	2.5	M	31	2.99121e+07	2.3245e+06	5.4295e+06	556711	34316.6	905958	558613	7016.59	180023	189934	36410.2	41201.9	2.25874e+06	146519	676450			2.02989e+07	101333	75094.5		102571	922510	482713	20018.5	215507	255921	1.62175e+06	53001.2	43796.7	1.42097e+07	94406.5	991500	37559.2	27934.8	1.09337e+07	18148.8	161158
24	Sample	2LO V	4	Mus musculus	Optic nerve	-	2022-06-29	Vehicle	2.5	M	33	2.74147e+07	2.05053e+06	4.76933e+06	503892	35339.9	886106	459198	7430.26	191056	158835	37703.4	38372.8	2.14653e+06	152776	594781			1.97578e+07	87468.2	70227.9		88167.1	893745	441002	16381.8	231610	234113	1.46614e+06	47559.3	39567.8	1.44767e+07	81972.6	850842	34218.3	23895.5	8.88087e+06	15042.3	160940
25	Sample	3RO V	5	Mus musculus	Optic nerve	-	2022-06-29	Vehicle	2.5	M	41	2.81117e+07	2.07424e+06	4.90808e+06	486004	41348.6	879542	406228	35015.1	1.75349e+06	288662	45426.6	134096	3.36909e+06	143716	674169			1.93574e+07	139353	114425		205960	962634	1.34643e+06	462724	486332	250622	1.4928e+06	70669	56783.5	1.63811e+07	108299	1.20081e+06	50728.2	33715.2	1.00237e+07	19213.2	160176
26	Sample	3LO V	6	Mus musculus	Optic nerve	-	2022-06-29	Vehicle	2.5	M	36	2.85204e+07	2.1033e+06	4.92027e+06	496319	35804	867587	474455	7637.3	175163	258738	43663.1	45542.7	2.35299e+06	145606	679689			1.93895e+07	127520	99165.3		216486	1.24707e+06	435330	28539.3	232262	233892	1.55108e+06	67992.4	52281.8	1.71628e+07	106954	1.24924e+06	48193	35118.1	9.11811e+06	20135.6	153511
27	Sample	4RO V	7	Mus musculus	Optic nerve	-	2022-06-29	Vehicle	2.5	M	29	2.80502e+07	2.04942e+06	4.8407e+06	515565	36212.9	885164	608686	12761.2	182579	242979	44548.7	36647.2	2.15704e+06	155091	620226			1.97958e+07	128616	89970.4		138033	1.19014e+06	413470	23209	209120	202070	1.53008e+06	54101.7	49980	1.44045e+07	97528.4	1.06793e+06	43317.8	28802.7	6.85964e+06	15680.2	142130
28	Sample	4LO V	8	Mus musculus	Optic nerve	-	2022-06-29	Vehicle	2.5	M	35	2.89292e+07	2.19246e+06	5.15162e+06	537948	31679.3	886347	505466	6835.15	168094	213443	44599.8	33973.2	2.33239e+06	140201	618741			1.97316e+07	121793	91722.7		157746	1.09059e+06	446688	24028.8	206114	242782	1.45329e+06	54184.7	48967.8	1.44323e+07	94298.4	1.13942e+06	42441.7	26918.5	7.96154e+06	15141.6	144802
29	Sample	5RO V	9	Mus musculus	Optic nerve	-	2022-06-29	Vehicle	2.5	M	38	2.86096e+07	2.11778e+06	4.95724e+06	535871	33658.2	820511	557533	23700.3	201676	239337	38269.4	39256.7	2.18265e+06	138229	586258			1.86156e+07	126365	91326.5		122450	1.23767e+06	311702	24134.8	176874	183173	1.42606e+06	40529.5	53421.8	1.08114e+07	110582	1.25989e+06	37894.4	27060.6	8.31307e+06	19734.5	152474
30	Sample	5LO V	10	Mus musculus	Optic nerve	-	2022-06-29	Vehicle	2.5	M	43	2.79301e+07	2.03971e+06	4.62989e+06	576269	31263.3	810429	531026	7558.32	190734	208666	42045.6	44334.7	2.04998e+06	164408	559848			1.78364e+07	118127	70919		105469	1.35821e+06	314497	17619.7	154087	137489	1.50436e+06	36445.9	42049.4	1.183e+07	95149.9	1.0742e+06	31309.9	23711.8	6.61054e+06	15839.4	135461
31	Sample	1RO P	1	Mus musculus	Optic nerve	-	2022-06-29	PQQ	2.5	M	27	2.84845e+07	2.0797e+06	4.90697e+06	537764	34794.6	788280	782819	11033.8	177041	260523	42661.8	41221.8	2.2018e+06	119186	521073			1.74199e+07	164144	109521		146580	1.46037e+06	344631	34175.2	167717	106869	1.42387e+06	59928.5	52993.2	1.30578e+07	108409	1.50928e+06	40339	34337.4	4.48039e+06	15944.7	129621
32	Sample	1LO P	2	Mus musculus	Optic nerve	-	2022-06-29	PQQ	2.5	M	32	2.85424e+07	2.08391e+06	4.88769e+06	535650	35884.5	859754	705144	8255.36	187956	266416	49680.4	44665.3	2.16092e+06	137432	626174			1.88665e+07	145175	103240		122550	1.58007e+06	387601	39339.2	205214	162040	1.58776e+06	53650.2	55076.1	1.47106e+07	115588	1.39807e+06	57792.5	37574.1	6.46674e+06	17610	143427
33	Sample	2RO P	3	Mus musculus	Optic nerve	-	2022-06-29	PQQ	2.5	M	40	2.84747e+07	2.09468e+06	4.8405e+06	576786	34080.4	837735	914990	12392.5	221542	193021	43482	39368.6	1.78404e+06	149543	548887			1.86565e+07	109215	76528.9		144722	1.42005e+06	420671	21743.7	207097	151679	1.42601e+06	40759.7	54399	1.46174e+07	90896.3	993590	30784	26329.2	5.92667e+06	12439.2	128848
34	Sample	2LO P	4	Mus musculus	Optic nerve	-	2022-06-29	PQQ	2.5	M	37	2.79291e+07	2.03566e+06	4.77695e+06	492495	37779.6	870968	1.03827e+06	10563.7	200965	311062	53236.5	39169.3	1.85717e+06	142857	624678			1.95851e+07	185214	131448		124309	1.57678e+06	414080	25023.2	234564	173259	1.54487e+06	60530.5	64602.1	1.62504e+07	133696	1.7038e+06	63738.3	42769.5	5.79596e+06	23104.1	146059
35	Sample	3RO P	5	Mus musculus	Optic nerve	-	2022-06-29	PQQ	2.5	M	24	2.79507e+07	2.08075e+06	4.85714e+06	532074	49088.4	868370	1.822e+06	6946.47	221301	219799	54740.6	37623.2	1.87237e+06	155063	559488			1.93969e+07	136939	95367.9		141387	1.62852e+06	359677	29379.6	233034	164201	1.47021e+06	63124.8	52576.8	1.60338e+07	116366	1.516e+06	41086.8	34576.5	4.31579e+06	15184.3	147631
36	Sample	3LO P	6	Mus musculus	Optic nerve	-	2022-06-29	PQQ	2.5	M	42	2.90596e+07	2.15554e+06	5.02606e+06	554085	32688.3	851523	802760	6859.75	188654	211545	56453.7	32311.7	1.99286e+06	147075	599355			1.9123e+07	138733	93094.4		162318	1.40267e+06	364304	23854	228340	193042	1.48617e+06	61181.6	48060.4	1.5811e+07	117812	1.35948e+06	37279.4	31403.5	6.06085e+06	17339.7	140304
37	Sample	4RO P	7	Mus musculus	Optic nerve	-	2022-06-29	PQQ	2.5	M	30	2.79874e+07	2.037e+06	4.81257e+06	519559	32926.4	863161	303353	6810.35	242397	201617	56244.4	40141.7	1.81766e+06	153150	630028			1.94574e+07	135282	92339.8		85604.3	1.53355e+06	479982	31599	270162	179157	1.63283e+06	47232.8	62350.3	1.53301e+07	114008	1.4682e+06	44577.5	24806.2	6.19513e+06	15720.9	148743
38	Sample	4LO P	8	Mus musculus	Optic nerve	-	2022-06-29	PQQ	2.5	M	28	2.90226e+07	2.14322e+06	5.12109e+06	532275	32494.1	877026	314315	7597.23	264359	207949	57210.7	46164.1	1.74495e+06	140068	642360			1.94787e+07	134025	90716.3		81928.4	1.61564e+06	513998	40253.9	286475	135945	1.69593e+06	47837.7	71120.2	1.63281e+07	109412	1.47859e+06	44759.3	25697.1	4.75426e+06	16605.8	141639
39	Sample	5RO P	9	Mus musculus	Optic nerve	-	2022-06-29	PQQ	2.5	M	39	2.82303e+07	2.07116e+06	4.92046e+06	465926	43969.3	951469	1.68579e+06	6177.04	210142	332006	73558.3	41523.2	1.80529e+06	146608	716224			2.10314e+07	214068	138174		90446.2	1.73881e+06	373654	38328.8	263772	196735	1.68048e+06	78782.6	58404.2	1.86541e+07	156260	2.25806e+06	51110.3	40599	7.7347e+06	23907.9	224272
40	Sample	5LO P	10	Mus musculus	Optic nerve	-	2022-06-29	PQQ	2.5	M	34	2.8002e+07	2.01752e+06	4.78369e+06	509384	34342.6	859999	570175	7585.5	184368	248316	57743.5	39259.5	1.64587e+06	143139	635448			1.96024e+07	155317	94646.1		73496.1	1.89765e+06	355685	29161.7	211263	124727	1.64286e+06	57619.3	67406	1.74674e+07	121851	1.76128e+06	43518	29645	4.74956e+06	16141.2	156303
Blank_1	Extraction blank										3	3.48736e+07	2.91083e+06	5.76856e+06	931797	25898.5	24526.9	48460.8	1523.45	14222.5	29316.5	651.76	1019.61	1.07362e+06	926.157	192.818	786.575	23254.6	6151.26	16760.9	18083.5	206.912	30077.5	26520	32595.4	1655.54	19508.1	9208.86	10967.7	3090.7	24792.3	16836.6	15715.3	24769.8	4802.95	5725.86	27831.1	2345.66	3044.56
Blank_1_MS	Extraction blank										2	3.20874e+07	2.48292e+06	4.95431e+06	895306	23304.5	23704.2	39999.4	1433.41	15472.8	37380.4	694.031	1298.44	1.07138e+06	2054.18	298.949	722.933	21815.1	6341.63	19871.6	18069.8	396.712	37990.6	15429.1	28487.8	1187.51	15142.5	6394.61	19439.3	2465.28	25965.8	25449.2	17777	44881.8	5006.46	6935.53	29996.5	1899.14	2457.64
[truncated: 47 more columns]

## Sheet: Weight normalized
Compound Name	sample type	sample weight (mg)	treatment	beta-Alanine	D-Alanine	gamma-Aminobutyric acid	Cytosine	Creatinine	L-Proline	Fumaric acid_alt	Guanidoacetic acid	Betaine	Niacinamide	Taurine	Pyroglutamic acid	L-Pipecolic acid	Creatine	L-Leucine	L-Isoleucine	Malic acid	Adenine	Hypoxanthine	Trigonelline	1-Methylnicotinamide	4-Guanidinobutanoic acid	4-Trimethylammoniobutanoic acid	L-Glutamine	L-Methionine	Guanine	L-Carnitine	L-Phenylalanine	L-Arginine	Citrulline	L-Tyrosine	L-Acetylcarnitine	D-Tryptophan	Carnosine	Deoxycytidine	Cytidine	Adenosine	Inosine	Guanosine	Cytidine monophosphate	AMP	L-Palmitoylcarnitine	Guanosine diphosphate mannose	NADP	NADPH	Oxalic acid
HMDB				HMDB0000056	HMDB0001310	HMDB0000112	HMDB0000630	HMDB0000562	HMDB0000162	HMDB0000134	HMDB0000128	HMDB0000043	HMDB0001406	HMDB0000251	HMDB0000267	HMDB0000716	HMDB0000064	HMDB0000687	HMDB0000172	HMDB0000156	HMDB0000034	HMDB0000157	HMDB0000875		HMDB0003464	HMDB0001161	HMDB0000641	HMDB0000696	HMDB0000132	HMDB0000062	HMDB0000159	HMDB0000517	HMDB0000904	HMDB0000158	HMDB0000201	HMDB0013609	HMDB0000033	HMDB0000014	HMDB0000089	HMDB0000050	HMDB0000195	HMDB0000133	HMDB0000095	HMDB0000045	HMDB0000222	HMDB0001163	HMDB0000217	HMDB0000221	HMDB0002329
KEGG				C00099	C00133	C00334	C00380	C00791	C00148	C00122	C00581	C00719	C00153	C00245	C01879	C00408	C00300	C00123	C00407	C00149	C00147	C00262	C01004		C01035	C01181	C00064	C00073	C00242	C00318	C00079	C00062	C00327	C00082	C02571	C00525	C00386	C00881	C00475	C00212	C00294	C00387	C00055	C00020	C02990	C00096	C00006	C00005	C00209
1	Retina	3.6	Vehicle	27379.4	317792	2.54677e+06	3870.54	51972.2	462003	96154.2		2.10577e+06	7865.68	1.27515e+06	10990.1	37656.5	6.80586e+06	118794	103720	6608.98	44634.8	38867	580792	20199.8	78471.3	179831	381824	50421.6	67789.2	1.00102e+07	75958.2	896522	66513.1	31677.7	9.07419e+06	16914.5	12014.8	1782.96	20824.3	231894	80264.5	74576.4	15298.1	356051		4597.22	10638.6	7006.84	228977
2	Retina	3.3	Vehicle	28918.3	350256	2.88801e+06	5272.02	79637.9	525325	110990		2.35554e+06	14366.2	1.39393e+06	18033.9	40313.2	7.56931e+06	169218	138956	7317.71	66473.1	93048.3	647910	23593.5	87564.8	193704	417868	64499.3	86644.4	1.12077e+07	106503	1.07882e+06	81320	40435.2	1.07488e+07	21744.8	13047	2849.51	34533.3	341373	157475	84104.7	15966.2	359689		5134.92	11587.4	5295.97	166988
3	Retina	3.2	Vehicle	37002	358945	3.27607e+06	6931.46	67486.8	575703	122756		1.8696e+06	12295.7	1.49288e+06	22763.9	44652.2	7.61953e+06	165442	141117	10968.1	76336.4	94851.4	595037	15845.4	98887.9	223209	498334	59410.4	114236	1.17807e+07	102928	1.06875e+06	72159.3	36778.6	1.16005e+07	22965.3	15222.5	3177.61	44906.4	420170	148885	139513	20172.2	431156		5384.45	15172.8	4868.91	169227
4	Retina	3.6	Vehicle	31410	320025	2.7981e+06	3134.77	42601.1	469558	113445		1.32306e+06	8646.06	1.36076e+06	16710.7	42842.5	6.67151e+06	109081	98407.3	9435.01	45276.7	36632.9	479278	12350.5	92626.2	203121	433338	52834.8	50390.8	1.05423e+07	75447.8	921900	77146.9	34937.9	8.95801e+06	25314.1	14603.3	1311.32	13658.1	233002	63894.9	82136	20092.6	410166		4855.92	14207.7	5442.32	155162
5	Retina	2.4	Vehicle	50654.2	496403	4.41021e+06	5709.25	71858.9	834390	183078		2.8233e+06	14921.6	2.07371e+06	26568.9	69735.5	1.01885e+07	184916	172021	19626.5	68813.2	62002.2	906336	22496	139844	325545	635615	101958	96761.7	1.75945e+07	131696	1.37912e+06	109774	60563	1.59838e+07	33987.8	22975	2019.32	31797.5	370038	125895	130595	36430.7	792400		8079.93	23156.1	6458.49	238146
6	Retina	3.5	Vehicle	26867.3	324477	2.82963e+06	4313.35	52957.1	522251	96063.2		1.78201e+06	16264.5	1.3378e+06	19868.9	37239.9	6.81701e+06	131546	120788	15774.7	68492.9	85383.1	545122	14044.2	73209.4	187164	315646	58522.2	77331.3	1.12735e+07	85860.5	765677	68849.1	36042.9	9.99413e+06	19768.2	8204.93	1552.48	24339.8	372931	114789	94664.7	22152.5	501115		5558.25	14376.6	2625.46	162317
7	Retina	3.3	Vehicle	35624.2	360292	3.16414e+06	4092.05	63155.9	543099	130526		2.20601e+06	15827.7	1.54429e+06	19703.1	47893.6	7.69153e+06	151079	129447	21782.8	95626.9	96562	637593	22396	97653.3	217631	398353	52556.7	152231	1.12997e+07	89779	958587	68857.3	29647.7	1.04154e+07	16920.9	13099.8	1869.98	37751.2	498844	176840	174142	27289.2	729020		5518.27	17322.1	3813.55	177822
8	Retina	3.3	Vehicle	41589.7	362856	3.3383e+06	4816.02	52480.9	572382	126501		1.923e+06	15134.3	1.5252e+06	18578.7	50756.7	7.5998e+06	201309	165135	24548.7	76710.8	102201	574813	22296.2	100754	222512	532246	72547.3	120795	1.14406e+07	117689	1.04954e+06	72047.2	39797.9	9.95564e+06	22928	13600.3	2030	38702.6	406196	151338	136386	26774.2	756279		5496.02	16127	4738.11	150523
9	Retina	2.6	Vehicle	49751.5	454235	3.95852e+06	5241.08	94385.7	571772	114390		1.86262e+06	31956.5	1.76867e+06	31325.8	54951.3	9.55048e+06	206388	173250	24811.1	157410	204234	582570	17641	113278	251262	501378	49806.9	211671	1.35347e+07	132846	1.24856e+06	60620.1	32521.6	1.37533e+07	31925.6	15009	3131.09	60160.8	841704	290187	276680	25117.7	586285		6411.4	18192.5	3048.41	170612
10	Retina	3.1	Vehicle	43938.2	382204	3.49348e+06	4164.49	80217.3	560812	129328		1.82661e+06	27897.5	1.6064e+06	27896	58821.8	7.98574e+06	181094	141948	26842.3	139862	154086	537258	18119	107802	247663	460880	46112.8	182192	1.18958e+07	120912	1.1481e+06	72902	30322.5	1.20758e+07	30801.3	15965.8	2169.3	46601.7	735980	222998	237951	26550.3	681078		5812.69	18027.2	2407.18	167168
11	Retina	2.6	PQQ	49691.7	450450	3.84593e+06	3259.1	64789.9	727652	160350		2.41001e+06	19367.1	1.97254e+06	24112.4	59396.9	9.43589e+06	151615	134472	36906.6	93188.2	122569	745080	28173.5	129411	272008	606576	73897.2	138486	1.51303e+07	108938	1.18193e+06	78886.1	51987.7	1.24562e+07	22580.5	19209.4	1683.74	36325.3	493558	188310	162955	42559.3	1.10276e+06		8232.25	20025	9046	144838
12	Retina	3.6	PQQ	40451.2	337574	3.05884e+06	3939.87	60259.7	580599	122301		2.07625e+06	17626.7	1.4459e+06	20802.7	46976.3	7.27001e+06	156993	136154	29372	86749	125896	600441	26009	111497	201764	484837	62006.4	131124	1.14951e+07	103986	917443	65582.1	44863.6	1.02421e+07	16593.8	14760.8	2063.61	38567	451027	181336	137820	27751.1	819876		5063.8	15159.7	5567.35	111027
13	Retina	3.1	PQQ	44823.1	387568	3.43161e+06	5896.52	80606	603579	132034		1.94785e+06	19190.3	1.61985e+06	21694	43024.9	8.07054e+06	190167	164106	31909.2	93445.4	165290	618893	17997	109216	238961	529732	64722.3	129726	1.23833e+07	128953	1.09425e+06	73998.8	41722.6	1.2499e+07	24894	24994.6	2971.32	42386.3	484331	237236	159448	29860.8	870744		6419.39	16474.4	4008.64	134067
14	Retina	3.8	PQQ	35571.2	302235	2.70713e+06	2901.45	51137.1	495724	118043		1.59683e+06	14233.6	1.30029e+06	20252.2	37649.9	6.30693e+06	123395	106611	28505.6	69501.3	95686.2	542413	14617.7	89738.2	191184	386067	45250.1	90775.6	1.03526e+07	83700.2	875888	73004.4	32804.6	9.9526e+06	20802.8	13506.6	1308.09	25687	366020	144625	125057	25960.7	744907		5735.25	15831.7	3683.48	109409
15	Retina	3.5	PQQ	33397.3	327177	2.74217e+06	3507.66	70243.4	481922	119927		2.01528e+06	20502	1.38007e+06	16818.2	41348.7	6.88611e+06	112133	88195.9	27845.6	112264	135154	553231	23040.7	89608.4	181851	358752	48805.2	169414	1.1197e+07	82538	823839	57244.2	31030.7	9.44506e+06	14310.6	12070.1	1470.19	37583	583092	229569	167452	28580.7	735570		5509.81	11920	5927.29	96194.4
16	Retina	3.2	PQQ	36664.2	360452	3.11132e+06	5753.82	105750	494108	111928		2.17401e+06	39634.7	1.46063e+06	22459.3	38620.3	7.50248e+06	150386	116026	28372.7	188589	211216	586156	26245.8	94278.8	186561	341223	50285.9	284811	1.18224e+07	105240	938940	53771.2	33787.3	1.09286e+07	15198.6	12058	3696.07	52161.8	1.02113e+06	364080	289294	22102.5	616778		5413.49	13016.8	2446.7	114654
17	Retina	3.6	PQQ	38563.4	323636	2.7583e+06	3970	89688.5	480812	125626		1.72891e+06	22741	1.3927e+06	19721.9	44702.8	7.05541e+06	121364	104604	29946.3	106106	128752	592863	30081.7	111022	197657	466840	39578.7	146336	1.09254e+07	83384.3	937959	78550	22768.3	9.29769e+06	17585.8	15568.8	1374.03	39875.8	559908	197194	160869	30144.4	800766		5438.44	14533.7	4919.4	108127
18	Retina	3.4	PQQ	38833.1	337163	3.00146e+06	3762.31	91386.3	504918	124176		1.7944e+06	22533.9	1.44628e+06	22455.6	42605.7	7.20565e+06	142851	120835	31435.1	119080	139419	610625	30471.2	105372	208603	419378	41768.8	164936	1.11088e+07	96086.3	1.0245e+06	89846.7	24220.7	1.0527e+07	20166.1	16805.2	1173.34	41511.6	618092	233711	207742	26486.5	788764		5397.63	15055	3384.25	108251
19	Retina	3.3	PQQ	37668.7	355339	3.16627e+06	3425.95	64236.3	563491	133782		1.85311e+06	23933.6	1.50696e+06	24718	56214.2	7.44145e+06	157409	116831	33861.1	128009	151368	580087	26431.1	101511	204522	434157	45060.1	190039	1.19836e+07	100950	934565	80642.6	33303.5	1.13264e+07	18579.6	17360	1428.56	43614.9	674878	229343	198012	32007.6	793274		5863.25	14849.7	6374.8	112593
20	Retina	3.4	PQQ	35033.1	335021	3.05219e+06	4066.33	82966	519670	125493		1.77149e+06	27681.9	1.41637e+06	23074.2	48806	7.0059e+06	178007	134260	29792.1	147467	171709	548258	24814.8	94290	183957	378475	42154.5	213130	1.13812e+07	101971	929414	69297.7	30622.2	1.07556e+07	18390.1	14206.4	1857.8	41285.4	797808	268518	218301	24761.4	688472		5494.3	13338.1	3666.23	98764.7
21	Optic nerve	-	Vehicle	32468	741619	610497	6222.53	186340	173909	18117.7	28399.3	2.40069e+06	140522	445819			1.66759e+07	82020.3	65833.1		183917	821268	311755	19545.6	157245	174465	1.29427e+06	35127.3	46520.9	8.93143e+06	74623.7	618501	32293.1	22500.1	7.14383e+06	12922.4	80626.1	3610.89	39334.7	869829	1.14143e+06	57268.4		259337	172301				203386
22	Optic nerve	-	Vehicle	37606.2	755819	813775	12593.1	183469	175289	25821.6	29576.5	2.8685e+06	141744	472328			1.7259e+07	82167.9	62014.9		182872	831078	388699	23398.3	165204	199485	1.33561e+06	39557.7	50031.9	9.9974e+06	71815.9	706946	30488.2	23379.7	7.98925e+06	12041	105965	8305.6	43078.7	860031	1.22491e+06	65457		323594	151812				223338
23	Optic nerve	-	Vehicle	34316.6	905958	558613	7016.59	180023	189934	36410.2	41201.9	2.25874e+06	146519	676450			2.02989e+07	101333	75094.5		102571	922510	482713	20018.5	215507	255921	1.62175e+06	53001.2	43796.7	1.42097e+07	94406.5	991500	37559.2	27934.8	1.09337e+07	18148.8	161158	3328.59	55240.3	392313	1.22537e+06	55735		417722	192557				234180
24	Optic nerve	-	Vehicle	35339.9	886106	459198	7430.26	191056	158835	37703.4	38372.8	2.14653e+06	152776	594781			1.97578e+07	87468.2	70227.9		88167.1	893745	441002	16381.8	231610	234113	1.46614e+06	47559.3	39567.8	1.44767e+07	81972.6	850842	34218.3	23895.5	8.88087e+06	15042.3	160940	2739.54	40834.2	280935	1.08433e+06	48100.4		412090	217247				227019
25	Optic nerve	-	Vehicle	41348.6	879542	406228	35015.1	1.75349e+06	288662	45426.6	134096	3.36909e+06	143716	674169			1.93574e+07	139353	114425		205960	962634	1.34643e+06	462724	486332	250622	1.4928e+06	70669	56783.5	1.63811e+07	108299	1.20081e+06	50728.2	33715.2	1.00237e+07	19213.2	160176	12143.1	75616.6	921885	1.36198e+06	108431		236008	190544				229571
26	Optic nerve	-	Vehicle	35804	867587	474455	7637.3	175163	258738	43663.1	45542.7	2.35299e+06	145606	679689			1.93895e+07	127520	99165.3		216486	1.24707e+06	435330	28539.3	232262	233892	1.55108e+06	67992.4	52281.8	1.71628e+07	106954	1.24924e+06	48193	35118.1	9.11811e+06	20135.6	153511	4574.14	74497.2	1.0436e+06	1.56264e+06	116108		202874	191953				238523
27	Optic nerve	-	Vehicle	36212.9	885164	608686	12761.2	182579	242979	44548.7	36647.2	2.15704e+06	155091	620226			1.97958e+07	128616	89970.4		138033	1.19014e+06	413470	23209	209120	202070	1.53008e+06	54101.7	49980	1.44045e+07	97528.4	1.06793e+06	43317.8	28802.7	6.85964e+06	15680.2	142130	7854.07	53472.1	601410	1.46783e+06	87933.5		226102	186277				239528
28	Optic nerve	-	Vehicle	31679.3	886347	505466	6835.15	168094	213443	44599.8	33973.2	2.33239e+06	140201	618741			1.97316e+07	121793	91722.7		157746	1.09059e+06	446688	24028.8	206114	242782	1.45329e+06	54184.7	48967.8	1.44323e+07	94298.4	1.13942e+06	42441.7	26918.5	7.96154e+06	15141.6	144802	3943.66	54479.2	718319	1.45094e+06	90776.7		255972	193966				235667
29	Optic nerve	-	Vehicle	33658.2	820511	557533	23700.3	201676	239337	38269.4	39256.7	2.18265e+06	138229	586258			1.86156e+07	126365	91326.5		122450	1.23767e+06	311702	24134.8	176874	183173	1.42606e+06	40529.5	53421.8	1.08114e+07	110582	1.25989e+06	37894.4	27060.6	8.31307e+06	19734.5	152474	14263.4	50874.2	443307	1.52992e+06	83545.5		207450	212120				234451
30	Optic nerve	-	Vehicle	31263.3	810429	531026	7558.32	190734	208666	42045.6	44334.7	2.04998e+06	164408	559848			1.78364e+07	118127	70919		105469	1.35821e+06	314497	17619.7	154087	137489	1.50436e+06	36445.9	42049.4	1.183e+07	95149.9	1.0742e+06	31309.9	23711.8	6.61054e+06	15839.4	135461	3849.33	37104.7	340915	1.55492e+06	80736.5		152431	203366				227986
31	Optic nerve	-	PQQ	34794.6	788280	782819	11033.8	177041	260523	42661.8	41221.8	2.2018e+06	119186	521073			1.74199e+07	164144	109521		146580	1.46037e+06	344631	34175.2	167717	106869	1.42387e+06	59928.5	52993.2	1.30578e+07	108409	1.50928e+06	40339	34337.4	4.48039e+06	15944.7	129621	5841.78	64458.5	587794	1.80074e+06	130301		71319.6	162770				235772
32	Optic nerve	-	PQQ	35884.5	859754	705144	8255.36	187956	266416	49680.4	44665.3	2.16092e+06	137432	626174			1.88665e+07	145175	103240		122550	1.58007e+06	387601	39339.2	205214	162040	1.58776e+06	53650.2	55076.1	1.47106e+07	115588	1.39807e+06	57792.5	37574.1	6.46674e+06	17610	143427	3576.37	72412.6	426846	1.8713e+06	137362		102575	175265				225830
33	Optic nerve	-	PQQ	34080.4	837735	914990	12392.5	221542	193021	43482	39368.6	1.78404e+06	149543	548887			1.86565e+07	109215	76528.9		144722	1.42005e+06	420671	21743.7	207097	151679	1.42601e+06	40759.7	54399	1.46174e+07	90896.3	993590	30784	26329.2	5.92667e+06	12439.2	128848	7406.14	44847	531281	1.77393e+06	106603		113528	179148				219968
34	Optic nerve	-	PQQ	37779.6	870968	1.03827e+06	10563.7	200965	311062	53236.5	39169.3	1.85717e+06	142857	624678			1.95851e+07	185214	131448		124309	1.57678e+06	414080	25023.2	234564	173259	1.54487e+06	60530.5	64602.1	1.62504e+07	133696	1.7038e+06	63738.3	42769.5	5.79596e+06	23104.1	146059	5819.29	78635.5	477934	1.92552e+06	155915		90391.3	202713				210503
35	Optic nerve	-	PQQ	49088.4	868370	1.822e+06	6946.47	221301	219799	54740.6	37623.2	1.87237e+06	155063	559488			1.93969e+07	136939	95367.9		141387	1.62852e+06	359677	29379.6	233034	164201	1.47021e+06	63124.8	52576.8	1.60338e+07	116366	1.516e+06	41086.8	34576.5	4.31579e+06	15184.3	147631	4082.18	61134.5	521610	2.31147e+06	176657		117151	163694				201196
36	Optic nerve	-	PQQ	32688.3	851523	802760	6859.75	188654	211545	56453.7	32311.7	1.99286e+06	147075	599355			1.9123e+07	138733	93094.4		162318	1.40267e+06	364304	23854	228340	193042	1.48617e+06	61181.6	48060.4	1.5811e+07	117812	1.35948e+06	37279.4	31403.5	6.06085e+06	17339.7	140304	2292.99	41074.2	634352	1.77442e+06	122912		118429	175990				224523
37	Optic nerve	-	PQQ	32926.4	863161	303353	6810.35	242397	201617	56244.4	40141.7	1.81766e+06	153150	630028			1.94574e+07	135282	92339.8		85604.3	1.53355e+06	479982	31599	270162	179157	1.63283e+06	47232.8	62350.3	1.53301e+07	114008	1.4682e+06	44577.5	24806.2	6.19513e+06	15720.9	148743	2920.56	56926.5	233166	1.89261e+06	130793		106678	199757				194647
38	Optic nerve	-	PQQ	32494.1	877026	314315	7597.23	264359	207949	57210.7	46164.1	1.74495e+06	140068	642360			1.94787e+07	134025	90716.3		81928.4	1.61564e+06	513998	40253.9	286475	135945	1.69593e+06	47837.7	71120.2	1.63281e+07	109412	1.47859e+06	44759.3	25697.1	4.75426e+06	16605.8	141639	2298.26	68342.5	219026	2.00368e+06	169015		59051.6	194419				201644
39	Optic nerve	-	PQQ	43969.3	951469	1.68579e+06	6177.04	210142	332006	73558.3	41523.2	1.80529e+06	146608	716224			2.10314e+07	214068	138174		90446.2	1.73881e+06	373654	38328.8	263772	196735	1.68048e+06	78782.6	58404.2	1.86541e+07	156260	2.25806e+06	51110.3	40599	7.7347e+06	23907.9	224272	2732.21	79139.3	258278	1.94009e+06	192376		118921	164998				242025
40	Optic nerve	-	PQQ	34342.6	859999	570175	7585.5	184368	248316	57743.5	39259.5	1.64587e+06	143139	635448			1.96024e+07	155317	94646.1		73496.1	1.89765e+06	355685	29161.7	211263	124727	1.64286e+06	57619.3	67406	1.74674e+07	121851	1.76128e+06	43518	29645	4.74956e+06	16141.2	156303	4245.89	94060.1	151255	2.13353e+06	179928		35985.2	161425				220711
[truncated: 30 more columns]

## Sheet: PQQvVehicle comparisons
Retina							Optic nerve
PQQ vs Vehicle							PQQ vs Vehicle
Metabolite	FC	log2(FC)	p.adjusted (FDR)	-log10(p)			Metabolite	FC	log2(FC)	p.adjusted (FDR)	-log10(p)
Oxalic acid	0.6368	-0.65109	0.00063802	3.1952			Inosine	1.428	0.51403	4.1473e-05	4.3822
Malic acid	1.8361	0.87666	0.0015207	2.818			Hypoxanthine	1.5021	0.58694	6.7702e-05	4.1694
Phosphoenolpyruvic acid	0.2159	-2.2116	0.0060178	2.2206			Guanosine	1.8913	0.91937	0.00017869	3.7479
Nicotinamide ribotide	0.64681	-0.62859	0.038129	1.4187			AMP	0.34676	-1.528	0.00018602	3.7304
AMP	1.4209	0.50685	0.038129	1.4187			Uridine	1.331	0.41253	0.00031238	3.5053
Kynurenic acid	0.71823	-0.47748	0.057161	1.2429			Ethylmalonic acid	0.81132	-0.30166	0.00068874	3.1619
1-Methylnicotinamide	1.3117	0.39141	0.09774	1.0099			L-Acetylcarnitine	0.67371	-0.5698	0.00096352	3.0161
Inosine	1.4837	0.56923	0.15607	0.80667			Succinylacetone	0.71614	-0.48168	0.0014936	2.8258
Hypoxanthine	1.4951	0.58024	0.15942	0.79745			L-Arginine	1.5204	0.60447	0.0031476	2.502
D-Tryptophan	0.77733	-0.3634	0.15942	0.79745			Fumaric acid_alt	1.4472	0.53323	0.0031476	2.502
5'-Methylthioadenosine	0.81944	-0.2873	0.15942	0.79745			Indole-3-carboxylic acid	1.7335	0.79365	0.0032079	2.4938
Xanthine	1.6422	0.71567	0.19386	0.71251			Xanthine	1.2655	0.33967	0.0036732	2.435
Guanine	1.4299	0.51594	0.22753	0.64296			Betaine	0.78292	-0.35306	0.0072648	2.1388
Indole-3-carboxylic acid	1.3596	0.44314	0.22753	0.64296			L-Phenylalanine	1.2658	0.34002	0.0089309	2.0491
2-Deoxyglucose	0.74479	-0.4251	0.22753	0.64296			Guanine	1.2143	0.28011	0.0089309	2.0491
Nicotinamide riboside	0.83679	-0.25707	0.22753	0.64296			L-Leucine	1.3618	0.44554	0.010471	1.98
Cytidine monophosphate	1.2305	0.29929	0.23514	0.62867			Uracil	1.3498	0.43279	0.010471	1.98
Niacinamide	1.377	0.46151	0.25778	0.58875			4-Trimethylammoniobutanoic acid	0.75101	-0.41309	0.010471	1.98
Adenine	1.363	0.44675	0.25778	0.58875			L-Carnitine	1.1932	0.25482	0.06349	1.1973
Ketoleucine	0.81291	-0.29883	0.25778	0.58875			L-Isoleucine	1.234	0.30333	0.08367	1.0774
Uridine diphosphate glucuronic acid	0.83604	-0.25835	0.25778	0.58875			Adenosine	0.62441	-0.67943	0.086055	1.0652
Adenosine	1.3589	0.4424	0.27735	0.55698			L-Tyrosine	1.2003	0.26344	0.10323	0.98617
Uridine	1.3737	0.45809	0.34635	0.46049			Ascorbic acid	0.77732	-0.36343	0.12384	0.90714
Quinic acid	0.84832	-0.23731	0.34635	0.46049			gamma-Aminobutyric acid	1.6179	0.69411	0.13263	0.87734
Guanosine	1.2769	0.35267	0.39463	0.40381			Cytidine	1.2602	0.33369	0.13263	0.87734
L-Methionine	0.84369	-0.24521	0.39463	0.40381			D-Leucic acid	0.8834	-0.17886	0.13263	0.87734
Cytosine	0.85147	-0.23198	0.39463	0.40381			L-Glutamine	1.0624	0.087311	0.13263	0.87734
L-Isoleucine	0.88251	-0.18031	0.39463	0.40381			Oxalic acid	0.94906	-0.075425	0.1439	0.84195
Creatinine	1.1588	0.21266	0.43684	0.35967			Adenine	0.78032	-0.35787	0.16809	0.77447
Allantoin	1.168	0.22404	0.46406	0.33342			Citrulline	1.1713	0.22811	0.20516	0.68791
Citramalic acid	1.0938	0.12932	0.48903	0.31067			Deoxycytidine	0.63789	-0.64862	0.21597	0.66561
L-Arginine	0.91852	-0.12262	0.48903	0.31067			L-Palmitoylcarnitine	0.93099	-0.10317	0.21597	0.66561
Cortisol	0.72667	-0.46064	0.51509	0.28812			(S)-3-Hydroxyisobutyric acid	0.8995	-0.1528	0.23813	0.62318
4-Trimethylammoniobutanoic acid	0.91803	-0.12339	0.57628	0.23937			5'-Methylthioadenosine	1.1742	0.23168	0.25246	0.59781
Cytidine	1.1294	0.17559	0.6458	0.1899			L-Proline	1.1407	0.18991	0.26759	0.57253
Carnosine	1.1169	0.15945	0.6458	0.1899			Nicotinamide riboside	1.0869	0.12025	0.29585	0.52892
Indoleacrylic acid	0.89792	-0.15533	0.6458	0.1899			Cytosine	0.66437	-0.58995	0.30506	0.51562
Succinylacetone	0.91355	-0.13044	0.6458	0.1899			L-Methionine	1.1432	0.19307	0.30506	0.51562
L-Leucine	0.91689	-0.12518	0.6458	0.1899			Citramalic acid	0.97338	-0.038918	0.3455	0.46155
Creatine	0.94498	-0.081641	0.6458	0.1899			Galactitol (Sugar alcohol)	0.85344	-0.22864	0.39358	0.40497
D-Alanine	0.94343	-0.084015	0.65362	0.18467			L-Gulose (Hexose)	0.7755	-0.3668	0.39588	0.40243
N-alpha-Acetyl-L-lysine	0.92942	-0.1056	0.65459	0.18403			Quinic acid	1.0949	0.13084	0.40947	0.38778
Deoxycytidine	0.86906	-0.20248	0.65989	0.18053			2-Deoxyglucose	0.90488	-0.1442	0.49255	0.30755
gamma-Aminobutyric acid	0.9441	-0.082984	0.65989	0.18053			Allantoin	0.35574	-1.4911	0.51886	0.28495
Dehydroascorbic acid	0.91313	-0.1311	0.70249	0.15336			Trigonelline	0.82053	-0.28537	0.51886	0.28495
Citric acid	0.94789	-0.077211	0.70249	0.15336			Carnosine	1.0784	0.10895	0.51886	0.28495
L-Gulose (Hexose)	0.91801	-0.12342	0.70826	0.14981			beta-Alanine	1.0525	0.073788	0.51886	0.28495
L-Tyrosine	0.93128	-0.10271	0.70826	0.14981			Creatinine	0.61499	-0.70137	0.52188	0.28243
Ethylmalonic acid	0.93509	-0.09683	0.70826	0.14981			Niacinamide	0.97638	-0.034484	0.52188	0.28243
D-Leucic acid	0.93618	-0.095148	0.70826	0.14981			D-Alanine	1.0224	0.031988	0.52188	0.28243
NADP	0.94582	-0.080359	0.70826	0.14981			Creatine	1.0207	0.029508	0.52946	0.27616
L-Pipecolic acid	0.94737	-0.077998	0.70826	0.14981			1-Methylnicotinamide	0.47432	-1.0761	0.53604	0.2708
Ascorbic acid	1.0537	0.075511	0.70826	0.14981			Guanidoacetic acid	0.85161	-0.23174	0.57029	0.24391
Quinolinic acid	1.0497	0.069984	0.70826	0.14981			D-Tryptophan	1.0616	0.086262	0.57029	0.24391
L-Acetylcarnitine	0.95443	-0.067289	0.70826	0.14981			Dehydroascorbic acid	1.0331	0.046942	0.59481	0.22562
4-Guanidinobutanoic acid	1.0463	0.065316	0.70826	0.14981			Citric acid	1.0403	0.057028	0.6382	0.19504
beta-Alanine	1.0471	0.066354	0.71746	0.1442			Taurine	1.0296	0.042067	0.643	0.19179
N-Acetylserine	0.95577	-0.065267	0.71746	0.1442			3-Hydroxyadipic acid	1.0346	0.049101	0.6901	0.16109
L-Phenylalanine	0.9578	-0.062205	0.71746	0.1442			Ketoleucine	1.0341	0.048426	0.69317	0.15916
Fumaric acid_alt	1.0412	0.058283	0.71746	0.1442			Nicotinamide ribotide	1.0417	0.058952	0.71513	0.14562
Citrulline	0.96086	-0.057608	0.71746	0.1442			Cortisol	1.1176	0.16036	0.83822	0.076643
L-Glutamine	0.96297	-0.054443	0.72599	0.13907			4-Guanidinobutanoic acid	1.0328	0.046558	0.83822	0.076643
3-Hydroxyadipic acid	1.0369	0.052321	0.72599	0.13907			Quinolinic acid	0.99848	-0.002199	0.971	0.01278
Betaine	0.96467	-0.051896	0.72599	0.13907
L-Proline	0.96721	-0.048092	0.72599	0.13907
Galactitol (Sugar alcohol)	0.96793	-0.047027	0.72599	0.13907
Taurine	0.97157	-0.041609	0.72599	0.13907
NADPH	1.0726	0.10113	0.72661	0.1387
Guanosine diphosphate mannose	1.0302	0.042966	0.72887	0.13735
L-Carnitine	0.97678	-0.033897	0.76064	0.11882
(S)-3-Hydroxyisobutyric acid	0.97044	-0.043294	0.80411	0.094685
Trigonelline	0.98215	-0.025988	0.80411	0.094685
Pyroglutamic acid	1.0173	0.024702	0.8589	0.06606

## Sheet: PQQvVehicle Pathways
Retina										Optic nerve
PQQ vs Vehicle	KEGG									PQQ vs Vehicle	KEGG
Pathway name	Total Compounds in Pathway	Hits	Raw p	-log10(p)	Holm adjusted p	FDR	Impact			Pathway name	Total Compounds in Pathway	Hits	Raw p	-log10(p)	Holm adjusted p	FDR	Impact
Glycolysis / Gluconeogenesis	1	1	0.00024731	3.6068	0.008903	0.0070473	0.1055			Purine metabolism	9	9	1.4045e-06	5.8525	4.2135e-05	4.2135e-05	0.13243
Pyruvate metabolism	3	2	0.00039152	3.4072	0.013703	0.0070473	0			Pyruvate metabolism	1	1	0.00047597	3.3224	0.013803	0.0057406	0
Purine metabolism	9	9	0.010456	1.9806	0.35552	0.12548	0.13243			Tyrosine metabolism	2	2	0.00058694	3.2314	0.016434	0.0057406	0.16435
Ascorbate and aldarate metabolism	1	1	0.068742	1.1628	1	0.49494	0.25			Arginine biosynthesis	4	4	0.00076541	3.1161	0.020666	0.0057406	0.30457
Pentose and glucuronate interconversions	1	1	0.068742	1.1628	1	0.49494	0.125			Aminoacyl-tRNA biosynthesis	8	8	0.0012331	2.909	0.03206	0.0073985	0
Nicotinate and nicotinamide metabolism	4	4	0.090441	1.0436	1	0.54265	0.1943			Pyrimidine metabolism	6	6	0.0016868	2.7729	0.042169	0.0084338	0.10199
Amino sugar and nucleotide sugar metabolism	2	2	0.12021	0.92006	1	0.61822	0.07157			Phenylalanine, tyrosine and tryptophan biosynthesis	2	2	0.0028735	2.5416	0.068963	0.0097611	1
Cysteine and methionine metabolism	2	2	0.14579	0.83628	1	0.65604	0.12535			Phenylalanine metabolism	2	2	0.0028735	2.5416	0.068963	0.0097611	0.35714
Valine, leucine and isoleucine biosynthesis	3	3	0.19284	0.71481	1	0.69855	0			Lysine degradation	1	1	0.0029283	2.5334	0.068963	0.0097611	0.00469
Citrate cycle (TCA cycle)	4	3	0.19897	0.70122	1	0.69855	0.12019			Valine, leucine and isoleucine degradation	4	4	0.0068889	2.1619	0.14467	0.020667	0.03795
Valine, leucine and isoleucine degradation	4	4	0.22175	0.65414	1	0.69855	0.03795			Valine, leucine and isoleucine biosynthesis	3	3	0.0078737	2.1038	0.15747	0.021474	0
Steroid hormone biosynthesis	1	1	0.23285	0.63293	1	0.69855	0.02188			Pantothenate and CoA biosynthesis	2	2	0.035802	1.4461	0.68024	0.083193	0.02143
Lysine degradation	2	2	0.30209	0.51986	1	0.71278	0.00469			Ubiquinone and other terpenoid-quinone biosynthesis	1	1	0.03605	1.4431	0.68024	0.083193	0
Arginine biosynthesis	4	4	0.32561	0.4873	1	0.71278	0.30457			Arginine and proline metabolism	6	6	0.039846	1.3996	0.68024	0.085384	0.19509
Histidine metabolism	1	1	0.33711	0.47223	1	0.71278	0.09016			Butanoate metabolism	1	1	0.05403	1.2674	0.86448	0.10031	0.03175
Aminoacyl-tRNA biosynthesis	8	8	0.34592	0.46102	1	0.71278	0			D-Glutamine and D-glutamate metabolism	1	1	0.056843	1.2453	0.86448	0.10031	0
Arginine and proline metabolism	6	5	0.36026	0.44338	1	0.71278	0.17163			Nitrogen metabolism	1	1	0.056843	1.2453	0.86448	0.10031	0
Pyrimidine metabolism	6	6	0.39754	0.40062	1	0.71278	0.03208			Alanine, aspartate and glutamate metabolism	4	4	0.065626	1.1829	0.86448	0.10802	0.20272
Butanoate metabolism	1	1	0.39774	0.4004	1	0.71278	0.03175			Glycine, serine and threonine metabolism	3	3	0.068416	1.1648	0.86448	0.10802	0.07063
Glycine, serine and threonine metabolism	3	2	0.42275	0.37391	1	0.71278	0.04655			Fatty acid degradation	1	1	0.10728	0.96948	1	0.16092	0
Alanine, aspartate and glutamate metabolism	4	4	0.4405	0.35606	1	0.71278	0.20272			Cysteine and methionine metabolism	2	2	0.18028	0.74406	1	0.25754	0.12535
Glyoxylate and dicarboxylate metabolism	3	2	0.50459	0.29706	1	0.71278	0.03175			beta-Alanine metabolism	3	3	0.25166	0.59919	1	0.34317	0.45522
beta-Alanine metabolism	2	2	0.52003	0.28397	1	0.71278	0.45522			Glyoxylate and dicarboxylate metabolism	2	2	0.29682	0.52751	1	0.38715	0.03175
Ubiquinone and other terpenoid-quinone biosynthesis	1	1	0.53371	0.2727	1	0.71278	0			Propanoate metabolism	1	1	0.36778	0.43441	1	0.44874	0
Pantothenate and CoA biosynthesis	1	1	0.59106	0.22837	1	0.71278	0.02143			Histidine metabolism	1	1	0.37395	0.42718	1	0.44874	0.09016
Propanoate metabolism	1	1	0.59106	0.22837	1	0.71278	0			Citrate cycle (TCA cycle)	2	2	0.4175	0.37934	1	0.48173	0.12019
Tyrosine metabolism	2	2	0.65026	0.18691	1	0.71278	0.16435			Nicotinate and nicotinamide metabolism	3	3	0.51745	0.28613	1	0.57494	0.1943
Taurine and hypotaurine metabolism	1	1	0.65358	0.1847	1	0.71278	0.42857			Taurine and hypotaurine metabolism	1	1	0.58176	0.23526	1	0.60182	0.42857
Primary bile acid biosynthesis	1	1	0.65358	0.1847	1	0.71278	0.02239			Primary bile acid biosynthesis	1	1	0.58176	0.23526	1	0.60182	0.02239
D-Glutamine and D-glutamate metabolism	1	1	0.66632	0.17632	1	0.71278	0			Steroid hormone biosynthesis	1	1	0.81437	0.08918	1	0.81437	0.02188
Nitrogen metabolism	1	1	0.66632	0.17632	1	0.71278	0
Fructose and mannose metabolism	1	1	0.68893	0.16182	1	0.71278	0.10766
N-Glycan biosynthesis	1	1	0.68893	0.16182	1	0.71278	0
Phenylalanine, tyrosine and tryptophan biosynthesis	2	2	0.69298	0.15928	1	0.71278	1
Phenylalanine metabolism	2	2	0.69298	0.15928	1	0.71278	0.35714
Glutathione metabolism	3	3	0.87307	0.058951	1	0.87307	0.03587
